# Supplementary material for: The effects of factors on the motivations for knowledge sharing in online health communities: A benefit-cost perspective
Source: PLoS One. 2023 Jun 12;18(6):e0286675. doi: 10.1371/journal.pone.0286675 (PMC10259799; doi:10.1371/journal.pone.0286675)
Supplement: S2 File — (CSV) [file pone.0286675.s002.csv]

Gende	Age	Education level (students and graduates)	Frequency of using OHCs	SSW1	SSW2	SSW3	OA1	OA2	OA3	REP1	REP2	REP3	REP4	SS1	SS2	SS3	PS1	PS2	PS3	EC1	EC2	EC3	EC4	CC1	CC2	CC3	GKSM1	GKSM2	GKSM3	GKSM4	SKSM1	SKSM2	SKSM3
2	4	3	3	6	5	5	4	4	5	6	5	1	4	6	6	6	5	6	6	1	1	1	5	1	2	1	5	6	3	4	6	3	3
2	4	3	2	5	5	5	6	6	6	7	6	6	7	5	5	5	6	7	7	3	2	5	6	3	2	1	7	6	6	6	6	5	5
2	3	3	3	5	6	6	6	7	7	6	6	4	5	5	6	6	5	5	5	2	3	4	6	2	2	2	6	7	4	4	6	4	4
1	3	3	3	6	5	4	5	5	5	5	6	4	5	6	6	7	5	6	5	2	3	4	6	2	3	2	6	7	5	5	5	4	4
2	3	3	3	7	6	7	5	5	6	6	5	6	7	7	4	6	6	5	6	2	1	5	6	3	2	4	7	6	4	6	5	3	2
1	3	3	1	6	7	5	4	4	6	6	6	7	7	7	6	7	5	6	6	3	2	4	6	2	1	3	5	6	5	5	5	4	4
2	3	3	3	5	6	4	6	6	5	6	5	4	4	6	6	7	5	6	6	3	3	3	5	2	4	3	6	5	4	5	4	5	5
2	4	3	2	6	5	4	4	5	5	7	6	4	4	3	6	5	5	6	4	1	1	2	7	4	3	2	6	5	3	3	1	2	3
2	4	3	2	5	6	4	5	5	4	5	4	5	3	6	7	4	5	4	6	1	2	1	5	2	1	2	5	4	1	3	4	1	3
2	3	3	2	5	3	7	6	3	5	6	2	5	4	6	3	7	5	3	5	4	2	6	5	4	3	7	6	3	4	7	3	6	5
2	5	2	3	6	5	5	6	7	6	6	5	4	4	5	6	6	6	6	7	1	1	5	6	3	2	1	7	7	5	6	5	3	4
1	4	3	3	7	6	5	4	4	5	6	7	3	5	7	6	6	6	7	6	2	1	2	6	2	2	2	6	6	4	4	6	5	5
2	3	3	2	6	6	5	6	6	6	7	6	4	5	6	5	6	6	6	6	2	2	3	6	2	2	2	5	7	6	6	6	5	5
2	4	3	3	7	6	3	2	6	5	6	5	2	6	5	6	6	6	7	6	1	2	4	6	2	1	3	7	5	1	5	5	3	6
2	3	4	3	5	6	6	5	5	6	5	6	3	4	5	6	5	5	6	5	3	3	3	5	1	3	2	5	6	5	5	5	3	2
2	4	3	3	5	6	5	6	4	5	5	5	4	4	5	5	6	5	6	6	3	2	2	5	3	2	2	6	5	5	4	4	3	3
1	4	3	2	7	5	4	5	6	7	5	6	4	5	6	6	7	6	6	6	4	3	5	5	3	3	4	6	6	4	5	6	4	5
2	2	3	2	7	6	6	5	6	7	6	7	5	6	5	7	7	6	7	6	1	2	2	7	1	2	1	7	6	5	5	5	4	5
2	3	3	3	6	5	6	2	4	4	5	4	3	6	6	5	7	6	6	6	6	3	2	6	1	1	4	4	6	4	3	6	2	2
2	4	3	3	5	6	5	5	4	6	5	6	4	6	6	7	7	7	6	5	2	2	5	7	4	3	2	6	7	5	5	6	5	5
2	4	3	2	6	7	4	2	3	3	5	6	2	6	6	6	7	5	6	7	2	2	1	5	2	3	2	4	5	2	5	6	3	5
2	5	4	3	5	6	5	3	4	6	5	6	4	4	7	7	6	4	5	6	3	2	2	6	2	2	2	7	6	6	4	4	3	3
1	2	3	3	6	5	6	3	5	7	7	5	3	6	6	5	7	6	7	6	1	3	2	7	1	2	1	6	5	4	5	6	7	6
1	3	3	2	6	7	4	5	5	6	6	5	3	4	7	5	5	6	6	6	2	4	3	6	2	3	3	5	7	4	4	7	4	4
1	5	2	2	6	6	5	4	5	5	6	5	6	5	6	5	5	6	7	5	3	3	4	5	3	5	3	6	5	4	4	4	3	4
2	4	3	2	5	4	6	4	5	6	5	4	4	6	5	6	7	6	7	5	3	3	2	5	4	5	3	4	5	3	3	4	2	2
2	3	3	2	5	5	6	3	2	5	5	6	3	3	5	6	7	6	5	6	4	2	3	7	2	3	3	6	5	4	3	6	4	5
2	3	3	3	6	5	4	6	7	5	7	4	3	4	5	6	7	6	6	7	3	3	4	6	2	1	3	7	5	4	5	6	4	4
1	4	3	2	5	6	5	6	4	5	6	5	4	5	6	5	5	5	6	5	3	3	2	5	2	3	1	5	6	6	5	6	4	5
1	3	3	2	5	5	5	6	7	7	6	5	5	5	7	6	6	7	6	6	1	2	3	6	1	2	1	6	5	6	6	7	7	6
1	3	3	2	7	6	6	5	6	7	6	6	4	6	7	6	6	6	6	7	2	1	3	6	3	4	3	6	6	5	5	6	5	5
1	3	3	2	7	7	6	5	6	7	7	6	4	5	7	7	7	7	7	7	3	3	4	6	3	3	2	7	5	4	3	5	3	3
2	4	3	2	7	5	4	3	3	7	5	4	5	6	5	4	4	7	7	7	2	1	2	6	4	3	2	7	6	6	5	6	6	5
2	3	3	2	4	5	4	3	3	6	6	4	3	6	4	5	6	5	7	6	2	2	3	5	2	1	1	6	5	3	4	5	3	2
1	4	4	2	7	5	4	4	5	6	6	7	1	6	5	6	4	5	6	5	1	1	2	6	1	2	2	6	7	4	5	5	4	5
1	4	2	2	6	7	5	6	4	5	7	4	4	5	6	5	4	5	6	6	3	3	2	6	3	2	4	6	5	5	6	7	4	5
2	4	3	2	5	6	6	3	2	3	5	6	2	5	6	5	5	5	6	6	2	3	2	6	3	3	2	5	6	3	5	3	2	2
2	3	3	3	6	5	4	4	5	5	5	4	4	5	5	6	7	5	6	5	4	3	2	5	4	3	2	4	5	3	4	4	3	2
2	3	4	3	6	5	5	3	5	6	5	5	3	6	6	7	5	5	6	5	1	3	5	6	3	3	2	7	6	5	5	6	3	3
2	4	3	1	5	4	5	4	5	6	5	7	2	5	6	5	6	6	6	7	1	2	6	6	2	2	1	6	7	4	6	6	4	5
2	5	4	3	4	5	4	3	5	6	6	5	7	6	5	6	7	7	6	5	2	1	3	7	1	2	3	5	4	5	6	4	5	6
2	4	3	2	6	6	5	4	5	5	6	7	5	5	6	7	6	7	6	6	2	3	4	6	1	3	2	6	7	4	5	6	5	5
2	4	4	3	7	7	6	5	5	6	6	6	2	4	7	6	6	6	7	7	1	1	2	6	2	1	1	6	6	4	3	4	4	2
1	3	3	3	6	7	7	6	7	7	6	5	3	5	6	7	7	6	7	6	2	1	3	6	1	1	2	5	3	4	4	6	4	4
2	3	3	2	5	6	7	5	6	7	5	4	3	4	4	6	5	5	7	5	2	2	5	7	2	1	2	6	5	5	6	6	4	4
2	3	4	3	5	6	4	2	2	5	6	6	4	3	4	6	7	6	7	7	2	3	2	5	2	1	4	7	5	3	4	5	3	2
1	3	3	3	6	5	4	1	4	6	5	5	2	2	5	6	6	6	6	5	1	1	2	6	2	1	2	7	6	2	5	3	3	4
2	5	3	3	5	5	5	5	5	5	4	4	3	4	5	5	5	4	5	5	3	4	4	4	3	4	5	6	6	4	4	6	6	5
1	3	3	2	5	6	5	3	5	6	5	6	4	5	6	5	7	5	6	6	2	2	5	6	2	2	3	5	6	6	5	5	6	5
1	4	3	3	6	7	6	6	5	6	5	5	4	5	6	5	5	6	5	6	3	2	3	6	1	2	2	6	7	7	6	5	3	5
2	3	3	3	6	7	5	4	6	7	7	6	6	6	6	6	7	7	7	7	2	3	2	5	2	5	2	6	7	4	4	6	3	3
2	4	3	2	3	4	4	2	1	4	3	2	2	3	4	4	2	5	7	7	2	4	1	3	4	2	4	3	2	1	2	3	1	1
2	3	3	3	7	6	6	5	5	6	6	6	5	6	7	6	6	6	6	7	4	2	3	5	2	3	2	7	6	6	7	3	2	2
1	2	3	3	6	6	4	2	1	5	5	6	1	2	4	6	7	5	7	6	1	3	2	6	1	1	2	7	5	2	4	5	2	4
2	4	3	3	6	5	5	4	6	5	5	6	4	5	5	6	5	5	5	6	3	2	3	6	2	4	3	6	5	5	4	5	5	4
2	4	3	2	5	6	6	5	4	6	6	6	4	5	7	6	6	7	6	6	3	3	2	5	2	4	2	7	6	5	6	6	5	5
1	5	2	2	6	7	5	4	6	5	5	6	3	6	2	6	5	5	6	6	3	3	2	5	2	1	2	5	6	3	4	6	3	4
1	3	3	3	6	5	5	5	4	5	6	6	4	6	6	6	5	6	6	5	2	2	3	6	2	2	2	5	6	4	5	5	3	4
2	4	3	3	6	6	6	6	6	7	6	4	4	3	6	6	6	6	6	6	3	2	3	6	2	2	2	6	7	6	6	6	4	5
1	4	3	3	5	7	5	3	2	5	5	7	3	6	7	6	7	6	7	6	1	1	3	6	2	3	1	6	4	2	5	4	2	6
2	2	3	2	3	6	4	2	1	7	6	5	4	5	6	4	7	6	7	6	4	1	2	6	1	5	4	6	5	4	6	2	1	3
2	4	3	2	6	5	7	5	6	5	6	7	3	4	7	6	6	7	7	6	1	3	2	7	1	2	2	5	6	4	5	7	4	6
1	3	3	3	5	5	3	2	2	1	2	1	7	1	2	3	4	4	5	4	2	3	2	5	3	3	4	4	4	2	2	3	2	3
1	4	3	3	5	6	5	4	5	6	5	5	3	5	5	4	5	5	6	5	2	2	3	5	2	3	1	6	7	4	4	6	4	5
2	3	3	3	7	6	4	5	5	6	4	5	3	3	7	6	6	7	6	6	1	3	4	7	3	4	1	7	6	4	5	6	5	7
1	3	3	3	7	6	5	2	3	3	6	6	2	3	5	6	7	6	7	6	3	2	3	6	1	3	3	5	6	3	4	5	3	4
2	3	3	3	6	7	6	6	3	4	4	3	4	3	5	5	4	4	5	5	3	3	4	6	3	4	3	3	5	6	6	5	4	2
2	2	3	3	5	6	4	6	6	7	7	7	2	4	7	7	7	7	7	6	2	1	3	7	3	1	3	7	6	7	4	7	4	3
1	4	4	2	6	7	5	5	6	6	6	5	5	4	7	6	5	6	5	6	3	2	4	6	2	2	1	6	5	5	6	5	5	5
1	3	3	3	7	6	6	3	7	6	6	5	3	6	4	5	5	6	6	7	2	5	3	5	2	2	1	3	4	3	4	3	2	1
2	4	3	3	5	4	3	3	5	6	4	6	3	5	4	5	5	5	6	5	3	2	3	6	2	3	3	4	6	2	5	6	3	5
2	2	3	2	6	7	5	3	2	7	7	6	3	2	4	5	7	6	7	5	2	2	4	5	1	2	3	3	5	6	4	7	6	4
1	7	2	2	5	6	4	3	4	5	4	5	1	6	3	6	5	5	6	6	3	3	2	5	3	2	1	6	5	2	1	5	2	1
2	4	4	3	6	5	3	1	4	7	5	4	3	6	7	6	7	7	6	6	1	2	3	5	2	3	1	6	7	3	5	2	1	3
1	3	3	2	6	7	5	6	5	7	7	7	5	5	7	5	7	5	5	7	3	4	3	5	3	2	2	6	5	7	6	5	4	4
2	4	3	3	5	6	6	5	5	6	5	5	6	5	5	5	6	5	6	5	4	3	4	5	3	3	4	4	3	4	3	4	5	4
2	4	3	3	7	6	3	1	4	5	4	6	1	4	5	3	6	6	6	5	2	2	2	5	1	1	3	6	5	2	5	6	3	5
2	2	3	3	6	5	4	1	3	2	5	4	3	4	7	6	7	6	7	6	3	3	3	7	1	1	2	7	7	6	6	7	6	5
1	4	3	2	6	5	4	2	4	3	4	5	2	5	4	5	6	5	7	5	6	2	1	4	1	1	2	4	3	2	3	4	1	3
2	3	3	3	6	5	4	4	5	6	4	3	5	4	5	5	4	6	5	5	3	3	5	5	3	2	2	6	5	6	5	4	6	5
1	4	4	2	7	7	6	6	5	6	5	5	5	5	6	6	6	6	7	6	1	2	2	7	1	1	2	6	6	5	6	6	6	6
1	2	3	3	5	6	6	5	3	5	5	6	3	7	5	6	7	6	5	6	3	3	2	5	4	2	3	6	6	5	4	7	5	3
2	2	3	3	6	6	6	4	7	7	6	7	7	7	4	7	7	6	7	7	2	2	3	6	2	2	2	7	7	4	4	5	3	2
2	4	3	2	6	7	6	5	6	5	5	6	4	6	6	7	6	6	6	7	2	2	4	5	3	3	3	6	7	5	5	5	4	5
2	4	3	3	5	6	6	5	4	5	5	6	4	5	5	6	6	5	6	6	3	3	5	5	3	4	3	4	5	4	4	5	5	6
1	4	3	3	4	6	5	3	5	6	4	6	3	5	4	6	5	5	6	6	2	2	3	6	2	3	3	4	6	3	5	5	3	6
2	4	4	2	6	7	4	5	3	6	6	7	2	4	5	6	6	5	7	6	1	1	2	6	2	1	1	6	7	2	4	5	4	5
2	4	2	3	6	6	5	5	5	6	4	6	3	5	5	4	6	5	6	6	4	3	2	3	4	2	3	6	5	4	3	3	2	2
1	4	3	3	5	6	6	4	5	5	6	5	4	5	6	5	5	5	6	5	4	3	2	5	3	2	3	5	6	3	6	5	2	5
1	4	3	3	6	5	5	4	4	4	4	5	1	6	4	5	4	4	6	4	3	2	3	6	1	3	2	6	7	4	5	5	3	4
2	4	3	2	6	7	4	5	6	5	4	5	3	5	6	7	6	5	7	6	3	1	3	4	2	1	1	4	3	4	4	3	4	3
1	4	3	3	5	6	7	4	5	5	6	5	2	4	5	6	6	5	6	5	1	1	2	6	2	3	2	6	6	5	3	6	4	3
2	3	2	3	6	6	5	5	6	7	6	5	7	6	6	5	6	6	6	7	1	2	6	5	1	4	3	6	5	7	6	5	6	6
1	5	3	3	6	5	4	6	5	6	5	5	4	4	6	5	5	6	6	6	4	4	4	5	3	4	3	5	5	4	4	5	3	2
1	5	3	3	7	6	6	5	6	6	7	7	4	6	7	7	7	7	6	5	1	2	5	7	1	1	1	6	7	5	5	6	5	5
2	4	3	2	7	7	6	6	6	7	5	6	3	5	5	6	7	7	7	6	2	2	4	6	2	3	2	7	6	4	6	5	6	5
1	4	3	2	6	7	5	6	5	5	6	5	1	6	5	7	6	6	6	7	2	3	5	7	1	3	1	6	7	5	6	6	7	7
2	6	3	1	6	7	5	5	7	6	6	5	3	6	7	6	7	6	7	6	1	3	5	7	1	2	2	6	7	6	7	5	5	7
2	2	3	1	5	6	7	4	2	3	4	5	6	7	3	4	6	6	7	5	1	3	1	4	2	3	5	5	6	3	2	5	3	4
